# Supplementary material for: Enzymatic Supercoiling of Bacterial Chromosomes Facilitates Genome Manipulation
Source: ACS Synth Biol. 2022 Aug 23;11(9):3088–99. doi: 10.1021/acssynbio.2c00353 (PMC9486964; doi:10.1021/acssynbio.2c00353)
Supplement: Supplementary file 2 — sb2c00353_si_002.zip [file sb2c00353_si_002.zip]

Archive with 32 entries (31 files):
- plasmids and chromosomes/
- plasmids and chromosomes/pBAD-traRP4min-pac.gbk
- __MACOSX/plasmids and chromosomes/._pBAD-traRP4min-pac.gbk
- plasmids and chromosomes/ChrTer_AO19.gbk
- __MACOSX/plasmids and chromosomes/._ChrTer_AO19.gbk
- plasmids and chromosomes/.DS_Store
- __MACOSX/plasmids and chromosomes/._.DS_Store
- plasmids and chromosomes/pVtu9xV2.gbk
- plasmids and chromosomes/pVtu9xF.gbk
- __MACOSX/plasmids and chromosomes/._pVtu9xF.gbk
- plasmids and chromosomes/pBAD-traRP4min.gbk
- plasmids and chromosomes/RGF008C.gbk
- plasmids and chromosomes/pMW118-recAX-g'ba.gbk
- __MACOSX/plasmids and chromosomes/._pMW118-recAX-g'ba.gbk
- plasmids and chromosomes/ChrLR+Ter_BG7andBG8.gbk
- __MACOSX/plasmids and chromosomes/._ChrLR+Ter_BG7andBG8.gbk
- plasmids and chromosomes/pVtu9xT.gbk
- plasmids and chromosomes/ChrLR+Ter_HF054.gbk
- __MACOSX/plasmids and chromosomes/._ChrLR+Ter_HF054.gbk
- plasmids and chromosomes/pGCORE-wt.gbk
- plasmids and chromosomes/pKD46-int.gbk
- __MACOSX/plasmids and chromosomes/._pKD46-int.gbk
- plasmids and chromosomes/ChrLR+Ter_BG123.gbk
- __MACOSX/plasmids and chromosomes/._ChrLR+Ter_BG123.gbk
- plasmids and chromosomes/ChrOri_BG7andBG8.gbk
- __MACOSX/plasmids and chromosomes/._ChrOri_BG7andBG8.gbk
- plasmids and chromosomes/ChrTer_HF053.gbk
- __MACOSX/plasmids and chromosomes/._ChrTer_HF053.gbk
- plasmids and chromosomes/pGCORE-star.gbk
- __MACOSX/plasmids and chromosomes/._pGCORE-star.gbk
- plasmids and chromosomes/HF033.gbk
- __MACOSX/plasmids and chromosomes/._HF033.gbk
