# Supplementary material for: Enzymatic Supercoiling of Bacterial Chromosomes Facilitates Genome Manipulation
Source: ACS Synth Biol. 2022 Aug 23;11(9):3088–99. doi: 10.1021/acssynbio.2c00353 (PMC9486964; doi:10.1021/acssynbio.2c00353)
Supplement: Supplementary file 2 — sb2c00353_si_002.zip [file sb2c00353_si_002.zip › plasmids and chromosomes/pVtu9xV2.gbk]

LOCUS       Exported                7903 bp DNA     circular SYN 05-NOV-2020
DEFINITION  .
ACCESSION   .
VERSION     .
KEYWORDS    .
SOURCE      synthetic DNA construct
  ORGANISM  synthetic DNA construct
REFERENCE   1  (bases 1 to 7903)
  AUTHORS   .
  TITLE     Direct Submission
  JOURNAL   Exported Mar 31, 2022 from SnapGene 6.0.2
            https://www.snapgene.com
FEATURES             Location/Qualifiers
     source          1..7903
                     /mol_type="other DNA"
                     /organism="synthetic DNA construct"
     misc_feature    1..102
                     /locus_tag="4x_parS2(1)"
                     /label=4x_parS2
                     /label=4x_parS2(1)
                     /note="color: #00ffff"
     misc_feature    122..146
                     /locus_tag="attBv"
                     /label=attBv
                     /note="color: #00ffff"
     misc_feature    complement(147..170)
                     /locus_tag="PJET1-2R primer"
                     /label=PJET1-2R primer
                     /note="color: #00ff00; direction: LEFT"
     misc_feature    171..601
                     /locus_tag="c10 oriC"
                     /label=c10 oriC
                     /note="color: #00ffff"
     misc_feature    602..629
                     /locus_tag="dif2V2"
                     /label=dif2V2
                     /note="color: #00ffff"
     primer_bind     630..651
                     /label=SUE5045
                     /note="color: #a020f0; direction: RIGHT"
     misc_feature    complement(652..676)
                     /locus_tag="attB"
                     /label=attB
                     /note="color: #00ff00; direction: LEFT"
     misc_feature    complement(677..700)
                     /locus_tag="PJET1-2R primer(1)"
                     /label=PJET1-2R primer
                     /label=PJET1-2R primer(1)
                     /note="color: #00ff00; direction: LEFT"
     misc_feature    complement(701..2178)
                     /locus_tag="c10 oriC kan"
                     /label=c10 oriC kan
                     /note="color: #00ff00; direction: LEFT"
     misc_feature    2179..2283
                     /locus_tag="4x_parS2"
                     /label=4x_parS2
                     /note="color: #00ffff"
     misc_feature    2310..7801
                     /locus_tag="Vtu oriII(1)"
                     /label=Vtu oriII
                     /label=Vtu oriII(1)
                     /note="color: #00ffff"
     misc_feature    7802..7873
                     /locus_tag="Vtu oriII"
                     /label=Vtu oriII
                     /note="color: #00ffff"
ORIGIN
        1 atttacactg taaagcagac cttaattaga tttacactgt aaattaaaat aacgaggggt
       61 ttacactgta aatcgcctct ttttttaatt tacattgtaa atcgctgctt ttgcacgtga
      121 ggtgcacttt tacaatgaaa ggttgactgc catggaaaat cgatgttctt gaagatccgg
      181 cagaagaatg gtaaaaaaac agcctccgaa aggaggctgt aggcaaatat tctgaaatga
      241 gctgacagat cgtgcgatct actgtggata actctgtcag gaagcttgga tcaaccggta
      301 gttatccaaa gaacaactgt tgttcagttt ttgagttgtg tataacccct cattctgatc
      361 ccagcttata cggtccagga tcaccgatca ttcacagtta atgatccttt ccaggttgtt
      421 gatcttaaaa gccggatcct tgttatccac agggcagtgc gatcctaata agagatcaca
      481 atagaacaga tctctaaata aatagatctt ctttttaata cccaggatcc cattatagtg
      541 tgaaaatgac cctcttgcaa gtgcataact ttgtggataa ctcaggtctt tctcaagccg
      601 aagtgcgcat tacgtgcgtt atgttaaatg atgatattct gcgtagcgtt ctcaaccttt
      661 ttcacctaaa gtgcacctgc catggaaaat cgatgttctt gaagatccgg cagaagaatg
      721 gtaaaaaaac agcctccgaa aggaggctgt aggcaaatat tctgaaatga gctgacagat
      781 cgtgcgatct actgtggata actctgtcag gaagcttgga tcaaccggta gttatccaaa
      841 gaacaactgt tgttcagttt ttgagttgtg tataacccct cattctgatc ccagcttata
      901 cggtccagga tcaccgatca ttcacagtta atgatccttt ccaggttgtt gatcttaaaa
      961 gccggatcct tgttatccac agggcagtgc gatcctaata agagatcaca atagaacaga
     1021 tctctaaata aatagatctt ctttttaata cccaggatcc cattatagtg tgaaaatgac
     1081 cctcttgcaa gtgcataact ttgtggataa ctcaggtctt tctcaagccg acaagaattt
     1141 ccgtcgaggc aaaaaaaatc cttagctttc gctaaggatc tgcattagaa aaactcatcg
     1201 agcatcaaat gaaactgcaa tttattcata tcaggattat caataccata tttttgaaaa
     1261 agccgtttct gtaatgaagg agaaaactca ccgaggcagt tccataggat ggcaagatcc
     1321 tggtatcggt ctgcgattcc gactcgtcca acatcaatac aacctattaa tttcccctcg
     1381 tcaaaaataa ggttatcaag tgagaaatca ccatgagtga cgactgaatc cggtgagaat
     1441 ggcaaaagct tatgcatttc tttccagact tgttcaacag gccagccatt acgctcgtca
     1501 tcaaaatcac tcgcatcaac caaaccgtta ttcattcgtg attgcgcctg agcgagacga
     1561 aatacgcgat cgctgttaaa aggacaatta caaacaggaa tcgaatgcaa ccggcgcagg
     1621 aacactgcca gcgcatcaac aatattttca cctgaatcag gatattcttc taatacctgg
     1681 aatgctgttt tcccggggat cgcagtggtg agtaaccatg catcatcagg agtacggata
     1741 aaatgcttga tggtcggaag aggcataaat tccgtcagcc agtttagtct gaccatctca
     1801 tctgtaacat cattggcaac gctacctttg ccatgtttca gaaacaactc tggcgcatcg
     1861 ggcttcccat acaatcgata gattgtcgca cctgattgcc cgacattatc gcgagcccat
     1921 ttatacccat ataaatcagc atccatgttg gaatttaatc gcggcctcga gcaagacgtt
     1981 tcccgttgaa tatggctcat aacacgttcc ttgtattacg ttacaattga atctattata
     2041 attgttatcc gttatgttgt caagtacttt tgaaaaaaaa ttttccgttt atgtaagcag
     2101 acagttttat tgttcatgat gatatatttt tatcttgtgc aatgcaacat cagagatttt
     2161 gagacacaac gtggctttat ttacattgta aagctattac agtttacgtt tacactgtaa
     2221 atggttatca ctcgctgttt tacagtgtaa atgtttcaga agcaacattt acaatgtaaa
     2281 gttagagtta ggtctgtttt ctattatcga tgtaacaagg tgtatatcag cgtaaataaa
     2341 cacaaaaaag ccagcgtttg aatcgctggc ttcatatctt gccttatttg atggcttaaa
     2401 ctgccacctc atctagcgct ctgaacaccg tttcgtctag gtgaccttca aaaacttgtt
     2461 tacatacttt acgacgcaca gccaagcccg caattagacg ctcaatagac aaatgtttgt
     2521 tctcactctg gccattgtag agctctacca tcttgcttag cgtctcataa ggaatcgctt
     2581 cttgaccgac tcgtaggtaa tcaagcttgt caatcagctc cagacactct tcttggattg
     2641 agctatggga atgccctgtc atagcagcta aagccgatat ggagcgttct agagcctctg
     2701 aggaggtata tttggataga gtaatggtaa tctcatccgc attgatctca accaggtgct
     2761 tacgctgctt aacacgacgg cctaacttac cgcgtggtga acgctctttg cgttggattg
     2821 gctcaaattc accatcgatg atctgagaca tctcttcaag ctgctgtttt gacaccattt
     2881 cgttacgaag cgggtttggc aaggttggag ccatattacg cttacccgcg ttggtggttc
     2941 tggcgcgcga gtaacgcaag acttcttcgg catcacactt gatatcaaac tgataatctt
     3001 tgactttgcc atcttcgatc attgccgaga tcgttaagtg gtaaccccaa agattgacca
     3061 aaaacagatc ttcggtgccc ttgtcttcag ctagcctctt caactcgcgg atcagatcca
     3121 tcgagaagcg acgccattca atgtttcgcg ccaatttctg gttcaactca ctcagtaaca
     3181 tcacatctga atgacggcga gacatacggc tacggaagta gctgtacaac tgaaacacta
     3241 atgtgtgctg ctttagaatt tcaggcggaa acaggaagaa ataatcgcgc gtaagcagct
     3301 cttcatagaa cgacggttcc caaactagga tgtataagtt tggtttaatg cgaatttcgc
     3361 cgtcagcgcc ctctgtaggg gcttcttccg atgcggtaat ggtacgggcc aaaaacctaa
     3421 aacgatcgct cttaaagcct tctggcatgt tctcactaag ccatcgacca gtaagctcgt
     3481 gtaactggaa gtcagtaaac tcaattcgat caatactgtc acgaatagaa tcacgagccg
     3541 gaccactgtc tttttttcca cgcagggaaa gaatatcggt gatgtacagc ggggttttat
     3601 tcggtacatg agtaccatct aactgatact gatgttggtg atgctcatga tattgcaccg
     3661 tcaaagtgaa cagcgcgaac aaggtcatga gatcatcaac cgtcataata tttttagagg
     3721 atcgtgtttc gatcacagca cgtgttccag agatcgacac catgctcttt tggtagcttt
     3781 tacgggtacg tggtggcgct agagcttgat ctatgatgcc tgcccagtta gttggtgaaa
     3841 cgacaaactg atccgcttca tctttcatcg ctggtggcgt gtttaaccca tgctcattca
     3901 acaagcgttt attgacttga gtttgcgcca gagcttttga tcgcttctgt ttttccgttt
     3961 gttttaccga ttctgtaacc aggcttgtag cgcctaaaac ggagatgagc tgattagggt
     4021 taacgaaacg atgcagcatg gttttacccg ccagtccttc ttcaaaacga actgggactt
     4081 gttgaaacaa accaatattg accgctgcgc gtaacctttg ctggatagcg gcacgggtaa
     4141 cttggccatc agtcgcatca atcagttcag tggttgaaac taatccgtct ttgctgctaa
     4201 agccttttag ggagataaga ttaagaagtt cgacgatact tttggtaacg cccttgaagt
     4261 gttgatactg ctctatccaa ttaacagcaa cttcagatac ttcaaataag tgtccatctt
     4321 tgtggcttct tggcgctttg atcagtagtt tttcgtctga gctcattatt agatccgtgt
     4381 cacactagcc gtaatatcgc tatagttccg aaagaataaa gaaaaaaaga tcataaataa
     4441 agaaaaaatt attgctttta aataactgat ctttttgatt aatctgatct taattgatta
     4501 tatgatctat tgatccgagc gttaccaggc ttgtaagtgc atgtagataa aaggattttt
     4561 ttttaacgct tggaaagcat gatcatgaaa accccgaaag catgatcaat aagtctttga
     4621 aagcatgatc aaatattact agaacgatga tcatcattga ttcgaatcta tgatcaacgt
     4681 gtctatgaaa gcatgatcat cagccctaca cactttatcc acaagacgaa ggataactgt
     4741 ttgggatgga cggtgaaagc ttgtcttttt cctgttctcg tttgcgaaag aatgatcaag
     4801 gaagaggatg taattgcgga tattgattac tctctgaaca atatctttag ttgaacgaca
     4861 agttgcctat tttgttgtgc cttattcgct agtctttatt gttccgaaag catgatcaag
     4921 taaatgacat cgttcctgca ttgattaagc tgtcattcaa caattcgttc tcttaatgcc
     4981 ttatcggctc ttatctctta gtccatctgc attcgtccgt aattcgatgg tattttttca
     5041 tgcttccggt agatagtgtt acttgatcat tgttccgatc tttgatcatt tgtttaggat
     5101 ctagaatccc tttgtttctg agctgaaaat tccttgatca tcgttcccta aacatcaaaa
     5161 cttgccgaaa gcatgatcac catgccttcc ttgatcattg ttccaataaa gttctagcgc
     5221 ggtgtatttc tagcatgaac gagtttggct acttggttgg aggctttttc attttgctgc
     5281 gcgacttaag tcaaaattgc accaaccgta aaatagagct aattcttaat cgttccggag
     5341 aggtagctga ttagatgcat ttactattat ttttacattg taaataagtg atgctgtaac
     5401 acttttattg ttgtcagact ttaaggttgt tataaagaac tttttaacaa tgatttgacc
     5461 tgtttttgct ctttgacttt aaaatacatg tcgtatttct atttaatgtg attaatatct
     5521 ataattgcat gttcaccttt ttattgtgtg ttgtgcaaag tgctgtacaa taatcatcag
     5581 gtcactacta acggaatttg gcaaatgaaa cgagaacata cgattgagag tctcattcag
     5641 ctagcagaaa aaacagctca ggttcaagct gatcgtatcg aaatagtttt ggaagaacgc
     5701 agcgatgagc attttcctcc aatgtcgaaa gcgttgatgg aaacgcgttc aggcttaact
     5761 cgacgtaaat tggatgatgc aattagcaag cttgaagagt ctggccacca attcactaag
     5821 aataatgcca accattattc aatctctttg caagaagcgc atatgttgat ggatgcggcg
     5881 ggcatcccta agtttcatga acgtaagaag aatggtgaca ataagccatg gatcatcaac
     5941 gtacaaaacc aaaagggtgg tacaggtaag tcgatgacag cggtacacct tgcggcttgc
     6001 ttagcgctga atttagataa gcgttaccgt atttgtctta tcgatttaga tcctcaaggg
     6061 tcactacgtc tattcttaaa cccacaaatt agtctgaccg accacgacaa catctattca
     6121 gccgttgata tcatgttgga taatgtgcca gaaggggtgg aagtcgataa cgagttccta
     6181 cataaaaatg tcctgctgcc cacacagtat ccaaacttaa agacggtttc tgctttccct
     6241 gaagatgcga tgtttaacgc tgaagcgtgg caacacttat cgcagaatca gtctttggat
     6301 atcgtgaagc tgctgaagga aaaactgatc gatcagattg ctgacgactt cgatgtcatc
     6361 atgattgata ctggcccaca cgtcgatcca ctggtatgga acgctatgta cgcctcaaac
     6421 gcgctactga ttccgtgtgc tgcgaagcgt ttggactggg catcaacggt taacttcttc
     6481 cagcatttgc caaccgttta cgaaatgttc ccagaagatt ggcagggtct tgagtttgtt
     6541 cgtctaatgc cgactatgtt tgaagatgac aacaaaaagc aggtcgcagt attaaccgaa
     6601 atgaattatt tattaggtga ccaagtaacg atggcgacta ttcctcgtag ccgcgctttt
     6661 gaaacatgtg ctgataccta cagcacggta tttgacttga cgacaggcga ctttgaaggg
     6721 ggtaagaaaa ccctagcgac tgcgcaagat gcggtgcaaa aaagtgcatt agaacttgaa
     6781 cgagttctgc atagtcattg gtcatcatta aatcaggggt aattagaaaa tggcaattaa
     6841 aacttcagat ttaaacgcga gattatttgg caaggcgaat aagcgtcatg tcactacacc
     6901 gcaagaagcg caacaagcgg cgaaagaaca agctcaggtg attgaacttg ccgttgctgg
     6961 tgaagagaaa gttcaattcg aattagtgcg tattcctgct gaaaaaatag gtgagtcaac
     7021 ggttgtattt gcagaaaacg ctcgtgagca gtcgttctta aacgaacatg cgttatcaga
     7081 tgtgttggtt acgttaaaag agcgtggtca gcaatatcca gcagtcggtc gtcgacgtga
     7141 agatggcaag attgaagtcc tcgatggtag tcgccgtcgc atgtcttgta ttcttgcaga
     7201 caaagagttc atgatttatg tcggagagaa tattagcact gaacacgcta agttcttgtc
     7261 tgacgtcgcg aacgctcata aacctttgtc tttgtatgag aaaggtcgcg agatgctagc
     7321 taaactggaa agtggggaag ctgaagacca aaaagcttta gccaagatgt tccagtgcag
     7381 tgaagcacta gtgagtggcg cactcaaagc tgctgatctt ccgcttgaac ttctacaagc
     7441 ttacccaaat gtggctgagc taggccgccc aacaatcgtt aaactgcata agcaatttaa
     7501 tgctttggag tcagataagc agagcaaact tctcaataag tgcagctcag atgaaggttt
     7561 tgtttggcag cgtactcaat ctcaaggggt ggctcgaatc actaaagaag tgacagaaac
     7621 catcgaagct tggattgaag agctatcacc aactaagaaa tccgccgtgg ctaaaacaga
     7681 gttagtgaag ggtcgcgcta gctatacccg caaagggagc aacttgacgt taaacttgaa
     7741 aaaggttgat gacgctttga tgcaagagtt actagaccta gttgcgaaga agctacacta
     7801 agtcatcaca ctcatttatt aagccgctat ttgcggcttt ttttatgcca taatatcgct
     7861 aattccaatc ttagcggttt ttttatgcca gttgtttttg ctt
//
