# Supplementary material for: Enzymatic Supercoiling of Bacterial Chromosomes Facilitates Genome Manipulation
Source: ACS Synth Biol. 2022 Aug 23;11(9):3088–99. doi: 10.1021/acssynbio.2c00353 (PMC9486964; doi:10.1021/acssynbio.2c00353)
Supplement: Supplementary file 2 — sb2c00353_si_002.zip [file sb2c00353_si_002.zip › plasmids and chromosomes/pVtu9xF.gbk]

LOCUS       Exported                6945 bp DNA     circular SYN 31-MAR-2022
DEFINITION  .
ACCESSION   .
VERSION     .
KEYWORDS    .
SOURCE      synthetic DNA construct
  ORGANISM  synthetic DNA construct
REFERENCE   1  (bases 1 to 6945)
  AUTHORS   .
  TITLE     Direct Submission
  JOURNAL   Exported Mar 31, 2022 from SnapGene 6.0.2
            https://www.snapgene.com
FEATURES             Location/Qualifiers
     source          1..6945
                     /mol_type="other DNA"
                     /organism="synthetic DNA construct"
     misc_feature    1..102
                     /locus_tag="4x_parS2(1)"
                     /label=4x_parS2
                     /label=4x_parS2(1)
                     /note="color: #00ffff"
     misc_feature    122..146
                     /locus_tag="attB"
                     /label=attB
                     /note="color: #00ffff"
     terminator      complement(192..226)
                     /label=TrrnC
                     /note="color: #ffffff; direction: LEFT"
     CDS             complement(227..1042)
                     /codon_start=1
                     /label=kan
                     /note="color: #a6acb3"
                     /translation="MSHIQRETSCSRPRLNSNMDADLYGYKWARDNVGQSGATIYRLYG
                     KPDAPELFLKHGKGSVANDVTDEMVRLNWLTEFMPLPTIKHFIRTPDDAWLLTTAIPGK
                     TAFQVLEEYPDSGENIVDALAVFLRRLHSIPVCNCPFNSDRVFRLAQAQSRMNNGLVDA
                     SDFDDERNGWPVEQVWKEMHKLLPFSPDSVVTHGDFSLDNLIFDEGKLIGCIDVGRVGI
                     ADRYQDLAILWNCLGEFSPSLQKRLFQKYGIDNPDMNKLQFHLMLDEFF"
     promoter        complement(1043..1219)
                     /label=an enhanced derivative of Pkan
                     /note="color: #ffffff; direction: LEFT"
     misc_feature    1221..1325
                     /locus_tag="4x_parS2"
                     /label=4x_parS2
                     /note="color: #00ffff"
     CDS             complement(1438..3408)
                     /codon_start=1
                     /label=rctB
                     /note="color: #a6acb3"
                     /translation="MSSDEKLLIKAPRSHKDGHLFEVSEVAVNWIEQYQHFKGVTKSIV
                     ELLNLISLKGFSSKDGLVSTTELIDATDGQVTRAAIQQRLRAAVNIGLFQQVPVRFEEG
                     LAGKTMLHRFVNPNQLISVLGATSLVTESVKQTEKQKRSKALAQTQVNKRLLNEHGLNT
                     PPAMKDEADQFVVSPTNWAGIIDQALAPPRTRKSYQKSMVSISGTRAVIETRSSKNIMT
                     VDDLMTLFALFTLTVQYHEHHQHQYQLDGTHVPNKTPLYITDILSLRGKKDSGPARDSI
                     RDSIDRIEFTDFQLHELTGRWLSENMPEGFKSDRFRFLARTITASEEAPTEGADGEIRI
                     KPNLYILVWEPSFYEELLTRDYFFLFPPEILKQHTLVFQLYSYFRSRMSRRHSDVMLLS
                     ELNQKLARNIEWRRFSMDLIRELKRLAEDKGTEDLFLVNLWGYHLTISAMIEDGKVKDY
                     QFDIKCDAEEVLRYSRARTTNAGKRNMAPTLPNPLRNEMVSKQQLEEMSQIIDGEFEPI
                     QRKERSPRGKLGRRVKQRKHLVEINADEITITLSKYTSSEALERSISALAAMTGHSHSS
                     IQEECLELIDKLDYLRVGQEAIPYETLSKMVELYNGQSENKHLSIERLIAGLAVRRKVC
                     KQVFEGHLDETVFRALDEVAV"
     CDS             4647..5864
                     /codon_start=1
                     /label=parA2
                     /note="color: #a6acb3"
                     /translation="MKREHTIESLIQLAEKTAQVQADRIEIVLEERSDEHFPPMSKALM
                     ETRSGLTRRKLDDAISKLEESGHQFTKNNANHYSISLQEAHMLMDAAGIPKFHERKKNG
                     DNKPWIINVQNQKGGTGKSMTAVHLAACLALNLDKRYRICLIDLDPQGSLRLFLNPQIS
                     LTDHDNIYSAVDIMLDNVPEGVEVDNEFLHKNVLLPTQYPNLKTVSAFPEDAMFNAEAW
                     QHLSQNQSLDIVKLLKEKLIDQIADDFDVIMIDTGPHVDPLVWNAMYASNALLIPCAAK
                     RLDWASTVNFFQHLPTVYEMFPEDWQGLEFVRLMPTMFEDDNKKQVAVLTEMNYLLGDQ
                     VTMATIPRSRAFETCADTYSTVFDLTTGDFEGGKKTLATAQDAVQKSALELERVLHSHW
                     SSLNQG"
     CDS             5872..6843
                     /codon_start=1
                     /label=parB2
                     /note="color: #a6acb3"
                     /translation="MAIKTSDLNARLFGKANKRHVTTPQEAQQAAKEQAQVIELAVAGE
                     EKVQFELVRIPAEKIGESTVVFAENAREQSFLNEHALSDVLVTLKERGQQYPAVGRRRE
                     DGKIEVLDGSRRRMSCILADKEFMIYVGENISTEHAKFLSDVANAHKPLSLYEKGREML
                     AKLESGEAEDQKALAKMFQCSEALVSGALKAADLPLELLQAYPNVAELGRPTIVKLHKQ
                     FNALESDKQSKLLNKCSSDEGFVWQRTQSQGVARITKEVTETIEAWIEELSPTKKSAVA
                     KTELVKGRASYTRKGSNLTLNLKKVDDALMQELLDLVAKKLH"
ORIGIN
        1 atttacactg taaagcagac cttaattaga tttacactgt aaattaaaat aacgaggggt
       61 ttacactgta aatcgcctct ttttttaatt tacattgtaa atcgctgctt ttgcacgtga
      121 ggtgcacttt aggtgaaaaa ggttgactgc catggaaaat cgatgttctt gaagatccgg
      181 cagaagaatg gcaaaaaaaa tccttagctt tcgctaagga tctgcattag aaaaactcat
      241 cgagcatcaa atgaaactgc aatttattca tatcaggatt atcaatacca tatttttgaa
      301 aaagccgttt ctgtaatgaa ggagaaaact caccgaggca gttccatagg atggcaagat
      361 cctggtatcg gtctgcgatt ccgactcgtc caacatcaat acaacctatt aatttcccct
      421 cgtcaaaaat aaggttatca agtgagaaat caccatgagt gacgactgaa tccggtgaga
      481 atggcaaaag cttatgcatt tctttccaga cttgttcaac aggccagcca ttacgctcgt
      541 catcaaaatc actcgcatca accaaaccgt tattcattcg tgattgcgcc tgagcgagac
      601 gaaatacgcg atcgctgtta aaaggacaat tacaaacagg aatcgaatgc aaccggcgca
      661 ggaacactgc cagcgcatca acaatatttt cacctgaatc aggatattct tctaatacct
      721 ggaatgctgt tttcccgggg atcgcagtgg tgagtaacca tgcatcatca ggagtacgga
      781 taaaatgctt gatggtcgga agaggcataa attccgtcag ccagtttagt ctgaccatct
      841 catctgtaac atcattggca acgctacctt tgccatgttt cagaaacaac tctggcgcat
      901 cgggcttccc atacaatcga tagattgtcg cacctgattg cccgacatta tcgcgagccc
      961 atttataccc atataaatca gcatccatgt tggaatttaa tcgcggcctc gagcaagacg
     1021 tttcccgttg aatatggctc ataacacgtt ccttgtatta cgttacaatt gaatctatta
     1081 taattgttat ccgttatgtt gtcaagtact tttgaaaaaa aattttccgt ttatgtaagc
     1141 agacagtttt attgttcatg atgatatatt tttatcttgt gcaatgcaac atcagagatt
     1201 ttgagacaca acgtggcttt atttacattg taaagctatt acagtttacg tttacactgt
     1261 aaatggttat cactcgctgt tttacagtgt aaatgtttca gaagcaacat ttacaatgta
     1321 aagttagagt taggtctgtt ttctattatc gatgtaacaa ggtgtatatc agcgtaaata
     1381 aacacaaaaa agccagcgtt tgaatcgctg gcttcatatc ttgccttatt tgatggctta
     1441 aactgccacc tcatctagcg ctctgaacac cgtttcgtct aggtgacctt caaaaacttg
     1501 tttacatact ttacgacgca cagccaagcc cgcaattaga cgctcaatag acaaatgttt
     1561 gttctcactc tggccattgt agagctctac catcttgctt agcgtctcat aaggaatcgc
     1621 ttcttgaccg actcgtaggt aatcaagctt gtcaatcagc tccagacact cttcttggat
     1681 tgagctatgg gaatgccctg tcatagcagc taaagccgat atggagcgtt ctagagcctc
     1741 tgaggaggta tatttggata gagtaatggt aatctcatcc gcattgatct caaccaggtg
     1801 cttacgctgc ttaacacgac ggcctaactt accgcgtggt gaacgctctt tgcgttggat
     1861 tggctcaaat tcaccatcga tgatctgaga catctcttca agctgctgtt ttgacaccat
     1921 ttcgttacga agcgggtttg gcaaggttgg agccatatta cgcttacccg cgttggtggt
     1981 tctggcgcgc gagtaacgca agacttcttc ggcatcacac ttgatatcaa actgataatc
     2041 tttgactttg ccatcttcga tcattgccga gatcgttaag tggtaacccc aaagattgac
     2101 caaaaacaga tcttcggtgc ccttgtcttc agctagcctc ttcaactcgc ggatcagatc
     2161 catcgagaag cgacgccatt caatgtttcg cgccaatttc tggttcaact cactcagtaa
     2221 catcacatct gaatgacggc gagacatacg gctacggaag tagctgtaca actgaaacac
     2281 taatgtgtgc tgctttagaa tttcaggcgg aaacaggaag aaataatcgc gcgtaagcag
     2341 ctcttcatag aacgacggtt cccaaactag gatgtataag tttggtttaa tgcgaatttc
     2401 gccgtcagcg ccctctgtag gggcttcttc cgatgcggta atggtacggg ccaaaaacct
     2461 aaaacgatcg ctcttaaagc cttctggcat gttctcacta agccatcgac cagtaagctc
     2521 gtgtaactgg aagtcagtaa actcaattcg atcaatactg tcacgaatag aatcacgagc
     2581 cggaccactg tctttttttc cacgcaggga aagaatatcg gtgatgtaca gcggggtttt
     2641 attcggtaca tgagtaccat ctaactgata ctgatgttgg tgatgctcat gatattgcac
     2701 cgtcaaagtg aacagcgcga acaaggtcat gagatcatca accgtcataa tatttttaga
     2761 ggatcgtgtt tcgatcacag cacgtgttcc agagatcgac accatgctct tttggtagct
     2821 tttacgggta cgtggtggcg ctagagcttg atctatgatg cctgcccagt tagttggtga
     2881 aacgacaaac tgatccgctt catctttcat cgctggtggc gtgtttaacc catgctcatt
     2941 caacaagcgt ttattgactt gagtttgcgc cagagctttt gatcgcttct gtttttccgt
     3001 ttgttttacc gattctgtaa ccaggcttgt agcgcctaaa acggagatga gctgattagg
     3061 gttaacgaaa cgatgcagca tggttttacc cgccagtcct tcttcaaaac gaactgggac
     3121 ttgttgaaac aaaccaatat tgaccgctgc gcgtaacctt tgctggatag cggcacgggt
     3181 aacttggcca tcagtcgcat caatcagttc agtggttgaa actaatccgt ctttgctgct
     3241 aaagcctttt agggagataa gattaagaag ttcgacgata cttttggtaa cgcccttgaa
     3301 gtgttgatac tgctctatcc aattaacagc aacttcagat acttcaaata agtgtccatc
     3361 tttgtggctt cttggcgctt tgatcagtag tttttcgtct gagctcatta ttagatccgt
     3421 gtcacactag ccgtaatatc gctatagttc cgaaagaata aagaaaaaaa gatcataaat
     3481 aaagaaaaaa ttattgcttt taaataactg atctttttga ttaatctgat cttaattgat
     3541 tatatgatct attgatccga gcgttaccag gcttgtaagt gcatgtagat aaaaggattt
     3601 ttttttaacg cttggaaagc atgatcatga aaaccccgaa agcatgatca ataagtcttt
     3661 gaaagcatga tcaaatatta ctagaacgat gatcatcatt gattcgaatc tatgatcaac
     3721 gtgtctatga aagcatgatc atcagcccta cacactttat ccacaagacg aaggataact
     3781 gtttgggatg gacggtgaaa gcttgtcttt ttcctgttct cgtttgcgaa agaatgatca
     3841 aggaagagga tgtaattgcg gatattgatt actctctgaa caatatcttt agttgaacga
     3901 caagttgcct attttgttgt gccttattcg ctagtcttta ttgttccgaa agcatgatca
     3961 agtaaatgac atcgttcctg cattgattaa gctgtcattc aacaattcgt tctcttaatg
     4021 ccttatcggc tcttatctct tagtccatct gcattcgtcc gtaattcgat ggtatttttt
     4081 catgcttccg gtagatagtg ttacttgatc attgttccga tctttgatca tttgtttagg
     4141 atctagaatc cctttgtttc tgagctgaaa attccttgat catcgttccc taaacatcaa
     4201 aacttgccga aagcatgatc accatgcctt ccttgatcat tgttccaata aagttctagc
     4261 gcggtgtatt tctagcatga acgagtttgg ctacttggtt ggaggctttt tcattttgct
     4321 gcgcgactta agtcaaaatt gcaccaaccg taaaatagag ctaattctta atcgttccgg
     4381 agaggtagct gattagatgc atttactatt atttttacat tgtaaataag tgatgctgta
     4441 acacttttat tgttgtcaga ctttaaggtt gttataaaga actttttaac aatgatttga
     4501 cctgtttttg ctctttgact ttaaaataca tgtcgtattt ctatttaatg tgattaatat
     4561 ctataattgc atgttcacct ttttattgtg tgttgtgcaa agtgctgtac aataatcatc
     4621 aggtcactac taacggaatt tggcaaatga aacgagaaca tacgattgag agtctcattc
     4681 agctagcaga aaaaacagct caggttcaag ctgatcgtat cgaaatagtt ttggaagaac
     4741 gcagcgatga gcattttcct ccaatgtcga aagcgttgat ggaaacgcgt tcaggcttaa
     4801 ctcgacgtaa attggatgat gcaattagca agcttgaaga gtctggccac caattcacta
     4861 agaataatgc caaccattat tcaatctctt tgcaagaagc gcatatgttg atggatgcgg
     4921 cgggcatccc taagtttcat gaacgtaaga agaatggtga caataagcca tggatcatca
     4981 acgtacaaaa ccaaaagggt ggtacaggta agtcgatgac agcggtacac cttgcggctt
     5041 gcttagcgct gaatttagat aagcgttacc gtatttgtct tatcgattta gatcctcaag
     5101 ggtcactacg tctattctta aacccacaaa ttagtctgac cgaccacgac aacatctatt
     5161 cagccgttga tatcatgttg gataatgtgc cagaaggggt ggaagtcgat aacgagttcc
     5221 tacataaaaa tgtcctgctg cccacacagt atccaaactt aaagacggtt tctgctttcc
     5281 ctgaagatgc gatgtttaac gctgaagcgt ggcaacactt atcgcagaat cagtctttgg
     5341 atatcgtgaa gctgctgaag gaaaaactga tcgatcagat tgctgacgac ttcgatgtca
     5401 tcatgattga tactggccca cacgtcgatc cactggtatg gaacgctatg tacgcctcaa
     5461 acgcgctact gattccgtgt gctgcgaagc gtttggactg ggcatcaacg gttaacttct
     5521 tccagcattt gccaaccgtt tacgaaatgt tcccagaaga ttggcagggt cttgagtttg
     5581 ttcgtctaat gccgactatg tttgaagatg acaacaaaaa gcaggtcgca gtattaaccg
     5641 aaatgaatta tttattaggt gaccaagtaa cgatggcgac tattcctcgt agccgcgctt
     5701 ttgaaacatg tgctgatacc tacagcacgg tatttgactt gacgacaggc gactttgaag
     5761 ggggtaagaa aaccctagcg actgcgcaag atgcggtgca aaaaagtgca ttagaacttg
     5821 aacgagttct gcatagtcat tggtcatcat taaatcaggg gtaattagaa aatggcaatt
     5881 aaaacttcag atttaaacgc gagattattt ggcaaggcga ataagcgtca tgtcactaca
     5941 ccgcaagaag cgcaacaagc ggcgaaagaa caagctcagg tgattgaact tgccgttgct
     6001 ggtgaagaga aagttcaatt cgaattagtg cgtattcctg ctgaaaaaat aggtgagtca
     6061 acggttgtat ttgcagaaaa cgctcgtgag cagtcgttct taaacgaaca tgcgttatca
     6121 gatgtgttgg ttacgttaaa agagcgtggt cagcaatatc cagcagtcgg tcgtcgacgt
     6181 gaagatggca agattgaagt cctcgatggt agtcgccgtc gcatgtcttg tattcttgca
     6241 gacaaagagt tcatgattta tgtcggagag aatattagca ctgaacacgc taagttcttg
     6301 tctgacgtcg cgaacgctca taaacctttg tctttgtatg agaaaggtcg cgagatgcta
     6361 gctaaactgg aaagtgggga agctgaagac caaaaagctt tagccaagat gttccagtgc
     6421 agtgaagcac tagtgagtgg cgcactcaaa gctgctgatc ttccgcttga acttctacaa
     6481 gcttacccaa atgtggctga gctaggccgc ccaacaatcg ttaaactgca taagcaattt
     6541 aatgctttgg agtcagataa gcagagcaaa cttctcaata agtgcagctc agatgaaggt
     6601 tttgtttggc agcgtactca atctcaaggg gtggctcgaa tcactaaaga agtgacagaa
     6661 accatcgaag cttggattga agagctatca ccaactaaga aatccgccgt ggctaaaaca
     6721 gagttagtga agggtcgcgc tagctatacc cgcaaaggga gcaacttgac gttaaacttg
     6781 aaaaaggttg atgacgcttt gatgcaagag ttactagacc tagttgcgaa gaagctacac
     6841 taagtcatca cactcattta ttaagccgct atttgcggct ttttttatgc cataatatcg
     6901 ctaattccaa tcttagcggt ttttttatgc cagttgtttt tgctt
//
