# Supplementary material for: Enzymatic Supercoiling of Bacterial Chromosomes Facilitates Genome Manipulation
Source: ACS Synth Biol. 2022 Aug 23;11(9):3088–99. doi: 10.1021/acssynbio.2c00353 (PMC9486964; doi:10.1021/acssynbio.2c00353)
Supplement: Supplementary file 2 — sb2c00353_si_002.zip [file sb2c00353_si_002.zip › plasmids and chromosomes/pMW118-recAX-g'ba.gbk]

LOCUS       Exported                8041 bp DNA     circular SYN 31-MAR-2022
DEFINITION  .
ACCESSION   .
VERSION     .
KEYWORDS    .
SOURCE      synthetic DNA construct
  ORGANISM  synthetic DNA construct
REFERENCE   1  (bases 1 to 8041)
  AUTHORS   .
  TITLE     Direct Submission
  JOURNAL   Exported Mar 31, 2022 from SnapGene 6.0.2
            https://www.snapgene.com
FEATURES             Location/Qualifiers
     source          1..8041
                     /mol_type="other DNA"
                     /organism="synthetic DNA construct"
     misc_feature    complement(1795..2295)
                     /locus_tag="recX"
                     /label=recX
                     /note="color: #00ff00; direction: LEFT"
     misc_feature    complement(2364..3425)
                     /locus_tag="recA"
                     /label=recA
                     /note="color: #00ff00; direction: LEFT"
     misc_feature    complement(3426..3558)
                     /locus_tag="PrecA"
                     /label=PrecA
                     /note="color: #00ff00; direction: LEFT"
     misc_feature    3560..6668
                     /locus_tag="araC-Para-g'ba"
                     /label=araC-Para-g'ba
                     /note="color: #00ffff"
     misc_feature    6691..6724
                     /locus_tag="Ttrp"
                     /label=Ttrp
                     /note="color: #00ffff"
ORIGIN
        1 gacagtaaga cgggtaagcc tgttgatgat accgctgcct tactgggtgc attagccagt
       61 ctgaatgacc tgtcacggga taatccgaag tggtcagact ggaaaatcag agggcaggaa
      121 ctgcagaaca gcaaaaagtc agatagcacc acatagcaga cccgccataa aacgccctga
      181 gaagcccgtg acgggctttt cttgtattat gggtagtttc cttgcatgaa tccataaaag
      241 gcgcctgtag tgccatttac ccccattcac tgccagagcc gtgagcgcag cgaactgaat
      301 gtcacgaaaa agacagcgac tcaggtgcct gatggtcgga gacaaaagga atattcagcg
      361 atttgcccga gcttgcgagg gtgctactta agcctttagg gttttaaggt ctgttttgta
      421 gaggagcaaa cagcgtttgc gacatccttt tgtaatactg cggaactgac taaagtagtg
      481 agttatacac agggctggga tctattcttt ttatcttttt ttattctttc tttattctat
      541 aaattataac cacttgaata taaacaaaaa aaacacacaa aggtctagcg gaatttacag
      601 agggtctagc agaatttaca agttttccag caaaggtcta gcagaattta cagataccca
      661 caactcaaag gaaaaggact agtaattatc attgactagc ccatctcaat tggtatagtg
      721 attaaaatca cctagaccaa ttgagatgta tgtctgaatt agttgttttc aaagcaaatg
      781 aactagcgat tagtcgctat gacttaacgg agcatgaaac caagctaatt ttatgctgtg
      841 tggcactact caaccccacg attgaaaacc ctacaaggaa agaacggacg gtatcgttca
      901 cttataacca atacgctcag atgatgaaca tcagtaggga aaatgcttat ggtgtattag
      961 ctaaagcaac cagagagctg atgacgagaa ctgtggaaat caggaatcct ttggttaaag
     1021 gctttgagat tttccagtgg acaaactatg ccaagttctc aagcgaaaaa ttagaattag
     1081 tttttagtga agagatattg ccttatcttt tccagttaaa aaaattcata aaatataatc
     1141 tggaacatgt taagtctttt gaaaacaaat actctatgag gatttatgag tggttattaa
     1201 aagaactaac acaaaagaaa actcacaagg caaatataga gattagcctt gatgaattta
     1261 agttcatgtt aatgcttgaa aataactacc atgagtttaa aaggcttaac caatgggttt
     1321 tgaaaccaat aagtaaagat ttaaacactt acagcaatat gaaattggtg gttgataagc
     1381 gaggccgccc gactgatacg ttgattttcc aagttgaact agatagacaa atggatctcg
     1441 taaccgaact tgagaacaac cagataaaaa tgaatggtga caaaatacca acaaccatta
     1501 catcagattc ctacctacat aacggactaa gaaaaacact acacgatgct ttaactgcaa
     1561 aaattcagct caccagtttt gaggcaaaat ttttgagtga catgcaaagt aagcatgatc
     1621 tcaatggttc gttctcatgg ctcacgcaaa aacaacgaac cacactagag aacatactgg
     1681 ctaaatacgg aaggatctga ggttcttatg gctcttgtat ctatcagtga agcatcaaga
     1741 ctaacaaaca aaagtagaac aactgttcac cgttacatat caaagggaaa actgtcagtc
     1801 ggcaaaattt cgccaaatct cctggatatc ttccatcaga tagccacgat agagcagaaa
     1861 acgctggatc ttaacttttt ctgaaaagac agttggcaaa ggttcgccat attttcgcgt
     1921 cgcctgatcg cgcgccagtg cgcaccagtc gatgtcacat tcacgcatcg ctttttctgt
     1981 cgcttcgcgg gaaatacctt tctgattcag ttcctggcga atacgcgcag gtccataacc
     2041 tttgcggcta cggctggcga taaagcgcgc aacaaatcgg ctgtcatcga gatagccatg
     2101 ttcatggcac caggcaataa cgcgctcgta atcttctgcc gtagcatcaa tctcttctgg
     2161 gccatttttg cccataatcg gtgccgcgag tttacgtcgc agttcttgct cactgtgatc
     2221 gcgcaccgcc agaatgcgta ccgcacgatc caacaggcga gcatatgccg ggcgacggga
     2281 tgttgattct gtcatggcat atccttacaa cttaaaaaag caaaagggcc gcagatgcga
     2341 cccttgtgta tcaaacaaga cgattaaaaa tcttcgttag tttctgctac gccttcgcta
     2401 tcatctacag agaaatccgg cgttgagttc gggttgctca gcagcaactc acgtactttc
     2461 ttctcgatct ctttcgcggt ttccgggtta tctttcagcc aggcagtcgc attcgcttta
     2521 ccctgaccga tcttctcacc tttgtagctg taccacgcgc ctgctttctc gatcagcttc
     2581 tcttttacgc ccaggtcaac cagttcgccg tagaagttga taccttcgcc gtagaggatc
     2641 tggaattcag cctgtttaaa cggcgcagcg attttgttct tcaccacttt cacgcgggtt
     2701 tcgctaccca ccacgttttc gccctctttc accgcgccga tacgacggat gtcgagacga
     2761 acagaggcgt agaatttcag cgcgttacca ccggtagtgg tttccgggtt accgaacatc
     2821 acaccaattt tcatacggat ctggttgatg aagatcagca gcgtgttgga ctgcttcagg
     2881 ttacccgcca gcttacgcat cgcctggctc atcatacgtg ccgcaaggcc catgtgagag
     2941 tcgccgattt cgccttcgat ttccgctttc ggcgtcagtg ccgccacgga gtcaacgacg
     3001 ataacgtcta ctgcgccaga acgcgccagg gcgtcacaga tttccagtgc ctgctcgccg
     3061 gtgtccggct gggagcacag caggttgtcg atatcgacgc ccagtttacg tgcgtagatt
     3121 gggtccagcg cgtgttcagc atcgataaac gcacaggttt taccttcacg ctgcgctgcg
     3181 gcgatcacct gcagcgtcag cgtggtttta ccggaagatt ccggtccgta gatttcgacg
     3241 atacggccca tcggcagacc acctgcccca agcgcgatat ccagtgaaag cgaaccggta
     3301 gagatggttt ccacatccat ggaacggtct tcacccaggc gcatgatgga gcctttacca
     3361 aattgtttct caatctggcc cagtgctgcc gccaacgctt tctgtttgtt ttcgtcgata
     3421 gccattttta ctcctgtcat gccgggtaat accggatagt caatatgttc tgttgaagca
     3481 attatactgt atgctcatac agtatcaagt gttttgtaga aattgttgcc acaaggtctg
     3541 caatgcatac gcagtagcat tatgacaact tgacggctac atcattcact ttttcttcac
     3601 aaccggcacg gaactcgctc gggctggccc cggtgcattt tttaaatacc cgcgagaaat
     3661 agagttgatc gtcaaaacca acattgcgac cgacggtggc gataggcatc cgggtggtgc
     3721 tcaaaagcag cttcgcctgg ctgatacgtt ggtcctcgcg ccagcttaag acgctaatcc
     3781 ctaactgctg gcggaaaaga tgtgacagac gcgacggcga caagcaaaca tgctgtgcga
     3841 cgctggcgat atcaaaattg ctgtctgcca ggtgatcgct gatgtactga caagcctcgc
     3901 gtacccgatt atccatcggt ggatggagcg actcgttaat cgcttccatg cgccgcagta
     3961 acaattgctc aagcagattt atcgccagca gctccgaata gcgcccttcc ccttgcccgg
     4021 cgttaatgat ttgcccaaac aggtcgctga aatgcggctg gtgcgcttca tccgggcgaa
     4081 agaaccccgt attggcaaat attgacggcc agttaagcca ttcatgccag taggcgcgcg
     4141 gacgaaagta aacccactgg tgataccatt cgcgagcctc cggatgacga ccgtagtgat
     4201 gaatctctcc tggcgggaac agcaaaatat cacccggtcg gcaaacaaat tctcgtccct
     4261 gatttttcac caccccctga ccgcgaatgg tgagattgag aatataacct ttcattccca
     4321 gcggtcggtc gataaaaaaa tcgagataac cgttggcctc aatcggcgtt aaacccgcca
     4381 ccagatgggc attaaacgag tatcccggca gcaggggatc attttgcgct tcagccatac
     4441 ttttcatact cccgccattc agagaagaaa ccaattgtcc atattgcatc agacattgcc
     4501 gtcactgcgt cttttactgg ctcttctcgc taaccaaacc ggtaaccccg cttattaaaa
     4561 gcattctgta acaaagcggg accaaagcca tgacaaaaac gcgtaacaaa agtgtctata
     4621 atcacggcag aaaagtccac attgattatt tgcacggcgt cacactttgc tatgccatag
     4681 catttttatc cataagatta gcggatccta cctgacgctt tttatcgcaa ctctctactg
     4741 tttctccata cccgtttttt tgggctaaca ggaggaatta accatggata ttaatactga
     4801 aactgagatc aagcaaaagc attcactaac cccctttcct gttttcctaa tcagcccggc
     4861 atttcgcggg cgatattttc acagctattt ccgttcttca gccatgaacg cttattacat
     4921 tcaggatcgt cttgaggctc agagctgggc gcgtcactac cagcagctcg cccgtgaaga
     4981 gaaagaggca gaactggcag acgacatgga aaaaggcctg ccccagcacc tgtttgaatc
     5041 gctatgcatc gatcatttgc aacgccacgg ggccagcaaa aaatccatta cccgtgcgtt
     5101 tgatgacgat gttgagtttc aggagcgcat ggcagaacac atccggtaca tggttgaaac
     5161 cattgctcac caccaggttg atattgattc agaggtataa aacgaatgag tactgcactc
     5221 gcaacgctgg ctgggaagct ggctgaacgt gtcggcatgg attctgtcga cccacaggaa
     5281 ctgatcacca ctcttcgcca gacggcattt aaaggtgatg ccagcgatgc gcagttcatc
     5341 gcattactga tcgttgccaa ccagtacggc cttaatccgt ggacgaaaga aatttacgcc
     5401 tttcctgata agcagaatgg catcgttccg gtggtgggcg ttgatggctg gtcccgcatc
     5461 atcaatgaaa accagcagtt tgatggcatg gactttgagc aggacaatga atcctgtaca
     5521 tgccggattt accgcaagga ccgtaatcat ccgatctgcg ttaccgaatg gatggatgaa
     5581 tgccgccgcg aaccattcaa aactcgcgaa ggcagagaaa tcacggggcc gtggcagtcg
     5641 catcccaaac ggatgttacg tcataaagcc atgattcagt gtgcccgtct ggccttcgga
     5701 tttgctggta tctatgacaa ggatgaagcc gagcgcattg tcgaaaatac tgcatacact
     5761 gcagaacgtc agccggaacg cgacatcact ccggttaacg atgaaaccat gcaggagatt
     5821 aacactctgc tgatcgccct ggataaaaca tgggatgacg acttattgcc gctctgttcc
     5881 cagatatttc gccgcgacat tcgtgcatcg tcagaactga cacaggccga agcagtaaaa
     5941 gctcttggat tcctgaaaca gaaagccgca gagcagaagg tggcagcatg acaccggaca
     6001 ttatcctgca gcgtaccggg atcgatgtga gagctgtcga acagggggat gatgcgtggc
     6061 acaaattacg gctcggcgtc atcaccgctt cagaagttca caacgtgata gcaaaacccc
     6121 gctccggaaa gaagtggcct gacatgaaaa tgtcctactt ccacaccctg cttgctgagg
     6181 tttgcaccgg tgtggctccg gaagttaacg ctaaagcact ggcctgggga aaacagtacg
     6241 agaacgacgc cagaaccctg tttgaattca cttccggcgt gaatgttact gaatccccga
     6301 tcatctatcg cgacgaaagt atgcgtaccg cctgctctcc cgatggttta tgcagtgacg
     6361 gcaacggcct tgaactgaaa tgcccgttta cctcccggga tttcatgaag ttccggctcg
     6421 gtggtttcga ggccataaag tcagcttaca tggcccaggt gcagtacagc atgtgggtga
     6481 cgcgaaaaaa tgcctggtac tttgccaact atgacccgcg tatgaagcgt gaaggcctgc
     6541 attatgtcgt gattgagcgg gatgaaaagt acatggcgag ttttgacgag atcgtgccgg
     6601 agttcatcga aaaaatggac gaggcactgg ctgaaattgg ttttgtattt ggggagcaat
     6661 ggcgatgata aggctgtttt ggcggatgag tcccacagcc gccagttccg ctggcggcat
     6721 tttgcaaaca aaccaccgct ggtagcggtg gtttttttgt ttgcaagcag cagattacgc
     6781 gcagaaaaaa aggatctcaa gaagatcctt tgatcttttc tacggggtct gacgctcagt
     6841 ggaacgaaaa ctcacgttaa gggattttgg tcatgagatt atcaaaaagg atcttcacct
     6901 agatcctttt aaattaaaaa tgaagtttta aatcaatcta aagtatatat gagtaaactt
     6961 ggtctgacag ttaccaatgc ttaatcagtg aggcacctat ctcagcgatc tgtctatttc
     7021 gttcatccat agttgcctga ctccccgtcg tgtagataac tacgatacgg gagggcttac
     7081 catctggccc cagtgctgca atgataccgc gagacccacg ctcaccggct ccagatttat
     7141 cagcaataaa ccagccagcc ggaagggccg agcgcagaag tggtcctgca actttatccg
     7201 cctccatcca gtctattaat tgttgccggg aagctagagt aagtagttcg ccagttaata
     7261 gtttgcgcaa cgttgttgcc attgctgcag gcatcgtggt gtcacgctcg tcgtttggta
     7321 tggcttcatt cagctccggt tcccaacgat caaggcgagt tacatgatcc cccatgttgt
     7381 gcaaaaaagc ggttagctcc ttcggtcctc cgatcgttgt cagaagtaag ttggccgcag
     7441 tgttatcact catggttatg gcagcactgc ataattctct tactgtcatg ccatccgtaa
     7501 gatgcttttc tgtgactggt gagtactcaa ccaagtcatt ctgagaatag tgtatgcggc
     7561 gaccgagttg ctcttgcccg gcgtcaacac gggataatac cgcgccacat agcagaactt
     7621 taaaagtgct catcattgga aaacgttctt cggggcgaaa actctcaagg atcttaccgc
     7681 tgttgagatc cagttcgatg taacccactc gtgcacccaa ctgatcttca gcatctttta
     7741 ctttcaccag cgtttctggg tgagcaaaaa caggaaggca aaatgccgca aaaaagggaa
     7801 taagggcgac acggaaatgt tgaatactca tactcttcct ttttcaatat tattgaagca
     7861 tttatcaggg ttattgtctc atgagcggat acatatttga atgtatttag aaaaataaac
     7921 aaataggggt tccgcgcaca tttccccgaa aagtgccacc tgacgtctaa gaaaccatta
     7981 ttatcatgac attaacctat aaaaataggc gtatcacgag gccctttcgt cttcaagaat
     8041 t
//
