# Supplementary material for: Enzymatic Supercoiling of Bacterial Chromosomes Facilitates Genome Manipulation
Source: ACS Synth Biol. 2022 Aug 23;11(9):3088–99. doi: 10.1021/acssynbio.2c00353 (PMC9486964; doi:10.1021/acssynbio.2c00353)
Supplement: Supplementary file 2 — sb2c00353_si_002.zip [file sb2c00353_si_002.zip › plasmids and chromosomes/pVtu9xT.gbk]

LOCUS       Exported                7869 bp DNA     circular SYN 26-DEC-2019
DEFINITION  .
ACCESSION   .
VERSION     .
KEYWORDS    .
SOURCE      synthetic DNA construct
  ORGANISM  synthetic DNA construct
REFERENCE   1  (bases 1 to 7869)
  AUTHORS   .
  TITLE     Direct Submission
  JOURNAL   Exported Mar 31, 2022 from SnapGene 6.0.2
            https://www.snapgene.com
FEATURES             Location/Qualifiers
     source          1..7869
                     /mol_type="other DNA"
                     /organism="synthetic DNA construct"
     misc_feature    1..102
                     /locus_tag="4x_parS2(1)"
                     /label=4x_parS2
                     /label=4x_parS2(1)
                     /note="color: #00ffff"
     misc_feature    124..370
                     /locus_tag="oriTRP4->"
                     /label=oriTRP4->
                     /note="color: #00ffff"
     misc_feature    371..391
                     /locus_tag="BGH primer"
                     /label=BGH primer
                     /note="color: #00ffff"
     misc_feature    392..641
                     /locus_tag="a part of pSC101"
                     /label=a part of pSC101
                     /note="color: #00ffff"
     misc_feature    642..666
                     /locus_tag="attB"
                     /label=attB
                     /note="color: #00ffff"
     misc_feature    667..2144
                     /locus_tag="c10 oriC kan"
                     /label=c10 oriC kan
                     /note="color: #00ffff"
     misc_feature    2145..2249
                     /locus_tag="4x_parS2"
                     /label=4x_parS2
                     /note="color: #00ffff"
     misc_feature    2276..7839
                     /locus_tag="Vtu oriII"
                     /label=Vtu oriII
                     /note="color: #00ffff"
ORIGIN
        1 atttacactg taaagcagac cttaattaga tttacactgt aaattaaaat aacgaggggt
       61 ttacactgta aatcgcctct ttttttaatt tacattgtaa atcgctgctt ttgcacgtga
      121 gcagcgcttt tccgctgcat aaccctgctt cggggtcatt atagcgattt tttcggtata
      181 tccatccttt ttcgcacgat atacaggatt ttgccaaagg gttcgtgtag actttccttg
      241 gtgtatccaa cggcgtcagc cgggcaggat aggtgaagta ggcccacccg cgagcgggtg
      301 ttccttcttc actgtccctt attcgcacct ggcggtgctc aacgggaatc ctgctctgcg
      361 aggctggccg gctggcaact agaaggcaca gcttaatgtc ctttatttgc tggggttatc
      421 agatcccccc gacacgttta attaatgctt tctccgccgg agatcgacgc acaggcttct
      481 gtgtctatga tgttatttct taataatcat ccaggtattc tctttatcac catacgtagt
      541 gcgagtgtcc accttaacgc agggctttcc gtcacagcgc gatatgtcag ccagcggggc
      601 tttcttttgc cagaccgctt ccatcctctg catttcagca agtgcacttt aggtgaaaaa
      661 ggttgagaag atccggcaga agaatggtaa aaaaacagcc tccgaaagga ggctgtaggc
      721 aaatattctg aaatgagctg acagatcgtg cgatctactg tggataactc tgtcaggaag
      781 cttggatcaa ccggtagtta tccaaagaac aactgttgtt cagtttttga gttgtgtata
      841 acccctcatt ctgatcccag cttatacggt ccaggatcac cgatcattca cagttaatga
      901 tcctttccag gttgttgatc ttaaaagccg gatccttgtt atccacaggg cagtgcgatc
      961 ctaataagag atcacaatag aacagatctc taaataaata gatcttcttt ttaataccca
     1021 ggatcccatt atagtgtgaa aatgaccctc ttgcaagtgc ataactttgt ggataactca
     1081 ggtctttctc aagccgacaa gaatttccgt cgaggcaaaa aaaatcctta gctttcgcta
     1141 aggatctgca ttagaaaaac tcatcgagca tcaaatgaaa ctgcaattta ttcatatcag
     1201 gattatcaat accatatttt tgaaaaagcc gtttctgtaa tgaaggagaa aactcaccga
     1261 ggcagttcca taggatggca agatcctggt atcggtctgc gattccgact cgtccaacat
     1321 caatacaacc tattaatttc ccctcgtcaa aaataaggtt atcaagtgag aaatcaccat
     1381 gagtgacgac tgaatccggt gagaatggca aaagcttatg catttctttc cagacttgtt
     1441 caacaggcca gccattacgc tcgtcatcaa aatcactcgc atcaaccaaa ccgttattca
     1501 ttcgtgattg cgcctgagcg agacgaaata cgcgatcgct gttaaaagga caattacaaa
     1561 caggaatcga atgcaaccgg cgcaggaaca ctgccagcgc atcaacaata ttttcacctg
     1621 aatcaggata ttcttctaat acctggaatg ctgttttccc ggggatcgca gtggtgagta
     1681 accatgcatc atcaggagta cggataaaat gcttgatggt cggaagaggc ataaattccg
     1741 tcagccagtt tagtctgacc atctcatctg taacatcatt ggcaacgcta cctttgccat
     1801 gtttcagaaa caactctggc gcatcgggct tcccatacaa tcgatagatt gtcgcacctg
     1861 attgcccgac attatcgcga gcccatttat acccatataa atcagcatcc atgttggaat
     1921 ttaatcgcgg cctcgagcaa gacgtttccc gttgaatatg gctcataaca cgttccttgt
     1981 attacgttac aattgaatct attataattg ttatccgtta tgttgtcaag tacttttgaa
     2041 aaaaaatttt ccgtttatgt aagcagacag ttttattgtt catgatgata tatttttatc
     2101 ttgtgcaatg caacatcaga gattttgaga cacaacgtgg ctttatttac attgtaaagc
     2161 tattacagtt tacgtttaca ctgtaaatgg ttatcactcg ctgttttaca gtgtaaatgt
     2221 ttcagaagca acatttacaa tgtaaagtta gagttaggtc tgttttctat tatcgatgta
     2281 acaaggtgta tatcagcgta aataaacaca aaaaagccag cgtttgaatc gctggcttca
     2341 tatcttgcct tatttgatgg cttaaactgc cacctcatct agcgctctga acaccgtttc
     2401 gtctaggtga ccttcaaaaa cttgtttaca tactttacga cgcacagcca agcccgcaat
     2461 tagacgctca atagacaaat gtttgttctc actctggcca ttgtagagct ctaccatctt
     2521 gcttagcgtc tcataaggaa tcgcttcttg accgactcgt aggtaatcaa gcttgtcaat
     2581 cagctccaga cactcttctt ggattgagct atgggaatgc cctgtcatag cagctaaagc
     2641 cgatatggag cgttctagag cctctgagga ggtatatttg gatagagtaa tggtaatctc
     2701 atccgcattg atctcaacca ggtgcttacg ctgcttaaca cgacggccta acttaccgcg
     2761 tggtgaacgc tctttgcgtt ggattggctc aaattcacca tcgatgatct gagacatctc
     2821 ttcaagctgc tgttttgaca ccatttcgtt acgaagcggg tttggcaagg ttggagccat
     2881 attacgctta cccgcgttgg tggttctggc gcgcgagtaa cgcaagactt cttcggcatc
     2941 acacttgata tcaaactgat aatctttgac tttgccatct tcgatcattg ccgagatcgt
     3001 taagtggtaa ccccaaagat tgaccaaaaa cagatcttcg gtgcccttgt cttcagctag
     3061 cctcttcaac tcgcggatca gatccatcga gaagcgacgc cattcaatgt ttcgcgccaa
     3121 tttctggttc aactcactca gtaacatcac atctgaatga cggcgagaca tacggctacg
     3181 gaagtagctg tacaactgaa acactaatgt gtgctgcttt agaatttcag gcggaaacag
     3241 gaagaaataa tcgcgcgtaa gcagctcttc atagaacgac ggttcccaaa ctaggatgta
     3301 taagtttggt ttaatgcgaa tttcgccgtc agcgccctct gtaggggctt cttccgatgc
     3361 ggtaatggta cgggccaaaa acctaaaacg atcgctctta aagccttctg gcatgttctc
     3421 actaagccat cgaccagtaa gctcgtgtaa ctggaagtca gtaaactcaa ttcgatcaat
     3481 actgtcacga atagaatcac gagccggacc actgtctttt tttccacgca gggaaagaat
     3541 atcggtgatg tacagcgggg ttttattcgg tacatgagta ccatctaact gatactgatg
     3601 ttggtgatgc tcatgatatt gcaccgtcaa agtgaacagc gcgaacaagg tcatgagatc
     3661 atcaaccgtc ataatatttt tagaggatcg tgtttcgatc acagcacgtg ttccagagat
     3721 cgacaccatg ctcttttggt agcttttacg ggtacgtggt ggcgctagag cttgatctat
     3781 gatgcctgcc cagttagttg gtgaaacgac aaactgatcc gcttcatctt tcatcgctgg
     3841 tggcgtgttt aacccatgct cattcaacaa gcgtttattg acttgagttt gcgccagagc
     3901 ttttgatcgc ttctgttttt ccgtttgttt taccgattct gtaaccaggc ttgtagcgcc
     3961 taaaacggag atgagctgat tagggttaac gaaacgatgc agcatggttt tacccgccag
     4021 tccttcttca aaacgaactg ggacttgttg aaacaaacca atattgaccg ctgcgcgtaa
     4081 cctttgctgg atagcggcac gggtaacttg gccatcagtc gcatcaatca gttcagtggt
     4141 tgaaactaat ccgtctttgc tgctaaagcc ttttagggag ataagattaa gaagttcgac
     4201 gatacttttg gtaacgccct tgaagtgttg atactgctct atccaattaa cagcaacttc
     4261 agatacttca aataagtgtc catctttgtg gcttcttggc gctttgatca gtagtttttc
     4321 gtctgagctc attattagat ccgtgtcaca ctagccgtaa tatcgctata gttccgaaag
     4381 aataaagaaa aaaagatcat aaataaagaa aaaattattg cttttaaata actgatcttt
     4441 ttgattaatc tgatcttaat tgattatatg atctattgat ccgagcgtta ccaggcttgt
     4501 aagtgcatgt agataaaagg attttttttt aacgcttgga aagcatgatc atgaaaaccc
     4561 cgaaagcatg atcaataagt ctttgaaagc atgatcaaat attactagaa cgatgatcat
     4621 cattgattcg aatctatgat caacgtgtct atgaaagcat gatcatcagc cctacacact
     4681 ttatccacaa gacgaaggat aactgtttgg gatggacggt gaaagcttgt ctttttcctg
     4741 ttctcgtttg cgaaagaatg atcaaggaag aggatgtaat tgcggatatt gattactctc
     4801 tgaacaatat ctttagttga acgacaagtt gcctattttg ttgtgcctta ttcgctagtc
     4861 tttattgttc cgaaagcatg atcaagtaaa tgacatcgtt cctgcattga ttaagctgtc
     4921 attcaacaat tcgttctctt aatgccttat cggctcttat ctcttagtcc atctgcattc
     4981 gtccgtaatt cgatggtatt ttttcatgct tccggtagat agtgttactt gatcattgtt
     5041 ccgatctttg atcatttgtt taggatctag aatccctttg tttctgagct gaaaattcct
     5101 tgatcatcgt tccctaaaca tcaaaacttg ccgaaagcat gatcaccatg ccttccttga
     5161 tcattgttcc aataaagttc tagcgcggtg tatttctagc atgaacgagt ttggctactt
     5221 ggttggaggc tttttcattt tgctgcgcga cttaagtcaa aattgcacca accgtaaaat
     5281 agagctaatt cttaatcgtt ccggagaggt agctgattag atgcatttac tattattttt
     5341 acattgtaaa taagtgatgc tgtaacactt ttattgttgt cagactttaa ggttgttata
     5401 aagaactttt taacaatgat ttgacctgtt tttgctcttt gactttaaaa tacatgtcgt
     5461 atttctattt aatgtgatta atatctataa ttgcatgttc acctttttat tgtgtgttgt
     5521 gcaaagtgct gtacaataat catcaggtca ctactaacgg aatttggcaa atgaaacgag
     5581 aacatacgat tgagagtctc attcagctag cagaaaaaac agctcaggtt caagctgatc
     5641 gtatcgaaat agttttggaa gaacgcagcg atgagcattt tcctccaatg tcgaaagcgt
     5701 tgatggaaac gcgttcaggc ttaactcgac gtaaattgga tgatgcaatt agcaagcttg
     5761 aagagtctgg ccaccaattc actaagaata atgccaacca ttattcaatc tctttgcaag
     5821 aagcgcatat gttgatggat gcggcgggca tccctaagtt tcatgaacgt aagaagaatg
     5881 gtgacaataa gccatggatc atcaacgtac aaaaccaaaa gggtggtaca ggtaagtcga
     5941 tgacagcggt acaccttgcg gcttgcttag cgctgaattt agataagcgt taccgtattt
     6001 gtcttatcga tttagatcct caagggtcac tacgtctatt cttaaaccca caaattagtc
     6061 tgaccgacca cgacaacatc tattcagccg ttgatatcat gttggataat gtgccagaag
     6121 gggtggaagt cgataacgag ttcctacata aaaatgtcct gctgcccaca cagtatccaa
     6181 acttaaagac ggtttctgct ttccctgaag atgcgatgtt taacgctgaa gcgtggcaac
     6241 acttatcgca gaatcagtct ttggatatcg tgaagctgct gaaggaaaaa ctgatcgatc
     6301 agattgctga cgacttcgat gtcatcatga ttgatactgg cccacacgtc gatccactgg
     6361 tatggaacgc tatgtacgcc tcaaacgcgc tactgattcc gtgtgctgcg aagcgtttgg
     6421 actgggcatc aacggttaac ttcttccagc atttgccaac cgtttacgaa atgttcccag
     6481 aagattggca gggtcttgag tttgttcgtc taatgccgac tatgtttgaa gatgacaaca
     6541 aaaagcaggt cgcagtatta accgaaatga attatttatt aggtgaccaa gtaacgatgg
     6601 cgactattcc tcgtagccgc gcttttgaaa catgtgctga tacctacagc acggtatttg
     6661 acttgacgac aggcgacttt gaagggggta agaaaaccct agcgactgcg caagatgcgg
     6721 tgcaaaaaag tgcattagaa cttgaacgag ttctgcatag tcattggtca tcattaaatc
     6781 aggggtaatt agaaaatggc aattaaaact tcagatttaa acgcgagatt atttggcaag
     6841 gcgaataagc gtcatgtcac tacaccgcaa gaagcgcaac aagcggcgaa agaacaagct
     6901 caggtgattg aacttgccgt tgctggtgaa gagaaagttc aattcgaatt agtgcgtatt
     6961 cctgctgaaa aaataggtga gtcaacggtt gtatttgcag aaaacgctcg tgagcagtcg
     7021 ttcttaaacg aacatgcgtt atcagatgtg ttggttacgt taaaagagcg tggtcagcaa
     7081 tatccagcag tcggtcgtcg acgtgaagat ggcaagattg aagtcctcga tggtagtcgc
     7141 cgtcgcatgt cttgtattct tgcagacaaa gagttcatga tttatgtcgg agagaatatt
     7201 agcactgaac acgctaagtt cttgtctgac gtcgcgaacg ctcataaacc tttgtctttg
     7261 tatgagaaag gtcgcgagat gctagctaaa ctggaaagtg gggaagctga agaccaaaaa
     7321 gctttagcca agatgttcca gtgcagtgaa gcactagtga gtggcgcact caaagctgct
     7381 gatcttccgc ttgaacttct acaagcttac ccaaatgtgg ctgagctagg ccgcccaaca
     7441 atcgttaaac tgcataagca atttaatgct ttggagtcag ataagcagag caaacttctc
     7501 aataagtgca gctcagatga aggttttgtt tggcagcgta ctcaatctca aggggtggct
     7561 cgaatcacta aagaagtgac agaaaccatc gaagcttgga ttgaagagct atcaccaact
     7621 aagaaatccg ccgtggctaa aacagagtta gtgaagggtc gcgctagcta tacccgcaaa
     7681 gggagcaact tgacgttaaa cttgaaaaag gttgatgacg ctttgatgca agagttacta
     7741 gacctagttg cgaagaagct acactaagtc atcacactca tttattaagc cgctatttgc
     7801 ggcttttttt atgccataat atcgctaatt ccaatcttag cggttttttt atgccagttg
     7861 tttttgctt
//
